# Supplementary material for: A toolbox for decoding BCI commands based on event-related potentials
Source: Front Hum Neurosci. 2024 Mar 4;18:1358809. doi: 10.3389/fnhum.2024.1358809 (PMC10949531; doi:10.3389/fnhum.2024.1358809)
Supplement: Supplementary Table 1 — Average decoding accuracies and standard deviations across subjects for datasets I-IV. The first datasheet shows cross-validation results obtained with different parameter settings using the ERPCCA toolbox. The second datasheet shows online simulation results obtained with the parameters we hypothesized to be conclusive for the dataset. [file Table_1.XLSX]

## Sheet: 10- fold CV
Classifier	Feature space	Model Signal	Contrast	Dataset1 mu	Dataset1 sigma	Dataset2 mu	Dataset2 sigma	Dataset3 mu	Dataset3 sigma	Dataset4_error mu	Dataset4_error sigma	Dataset4_correct mu	Dataset4_correct sigma	Dataset4 mu	Dataset4 sigma
maxcorr	R	impulse	TRUE	0.93	0.1059	0.9643	0.0246	0.9472	0.0378	0.5735	0.1551	0.9492	0.0143	0.8738	0.0366
naiveBayes	R	impulse	TRUE	0.92	0.1317	0.962	0.0271	0.9622	0.029	0.7814	0.0735	0.8515	0.0556	0.8372	0.0585
SVM	R	impulse	TRUE	0.91	0.1449	0.9581	0.0308	0.9648	0.0266	0.79	0.0887	0.8532	0.0526	0.8407	0.059
LDA	R	impulse	TRUE	0.94	0.1075	0.9606	0.0304	0.9628	0.0273	0.8239	0.0873	0.8231	0.0484	0.8239	0.0552
SVM	U	impulse	TRUE	0.89	0.1449	0.9617	0.0267	0.9572	0.0321	0.7674	0.1031	0.895	0.0416	0.8693	0.0517
LDA	U	impulse	TRUE	0.88	0.1989	0.9425	0.0408	0.959	0.0314	0.7655	0.1004	0.8928	0.0537	0.8671	0.0614
maxcorr	R	Impulse	FALSE	0.93	0.1059	0.9378	0.0464	n/A	n/A	0.4045	0.1591	0.9522	0.005	0.8411	0.0272
naiveBayes	R	impulse	FALSE	0.94	0.0843	0.9445	0.0461	n/A	n/A	0.7299	0.0559	0.7627	0.0823	0.7562	0.0744
SVM	R	impulse	FALSE	0.92	0.1549	0.9382	0.0419	n/A	n/A	0.7043	0.0737	0.8126	0.0612	0.7905	0.0611
LDA	R	impulse	FALSE	0.95	0.0972	0.9405	0.0464	n/A	n/A	0.737	0.1068	0.7615	0.0545	0.7573	0.0602
SVM	U	impulse	FALSE	0.91	0.1595	0.9564	0.0265	n/A	n/A	0.7644	0.0753	0.8699	0.0693	0.8483	0.0673
LDA	U	impulse	FALSE	0.86	0.1838	0.9358	0.043	n/A	n/A	0.7603	0.0711	0.8711	0.0619	0.8483	0.0614
maxcorr	R	average	TRUE	0.92	0.1033	0.8088	0.1989	0.6368	0.1596	0.3852	0.1774	0.949	0.01	0.8354	0.0257
naiveBayes	R	average	TRUE	0.91	0.1287	0.8579	0.1469	0.7728	0.0978	0.7612	0.0753	0.7352	0.0811	0.7407	0.0783
SVM	R	average	TRUE	0.89	0.1449	0.8498	0.1368	0.7715	0.1008	0.7381	0.0814	0.7697	0.0798	0.7633	0.0795
LDA	R	average	TRUE	0.93	0.116	0.8497	0.1418	0.7709	0.0986	0.7537	0.0942	0.7369	0.0645	0.7409	0.0697
SVM	U	average	TRUE	0.86	0.1897	0.9117	0.0607	0.9093	0.0539	0.7367	0.0788	0.8446	0.0637	0.8228	0.0639
LDA	U	average	TRUE	0.86	0.2066	0.8984	0.0658	0.9117	0.0572	0.732	0.0849	0.8599	0.0587	0.8341	0.0613
maxcorr	R	average	FALSE	0.93	0.1059	0.9378	0.0464	n/A	n/A	0.4045	0.1591	0.9522	0.005	0.8411	0.0272
naiveBayes	R	average	FALSE	0.94	0.0843	0.9445	0.0461	n/A	n/A	0.7299	0.0559	0.7627	0.0823	0.7562	0.0744
SVM	R	average	FALSE	0.92	0.1549	0.9382	0.0419	n/A	n/A	0.7043	0.0737	0.8126	0.0612	0.7905	0.0611
LDA	R	average	FALSE	0.95	0.0972	0.9405	0.0464	n/A	n/A	0.737	0.1068	0.7615	0.0545	0.7573	0.0602
SVM	U	average	FALSE	0.91	0.1595	0.9564	0.0265	n/A	n/A	0.7651	0.0741	0.8699	0.0693	0.8484	0.067
LDA	U	average	FALSE	0.86	0.1838	0.9358	0.043	n/A	n/A	0.7603	0.0711	0.8711	0.0619	0.8483	0.0614

## Sheet: Online simulation
Dataset	Classifier	Feature space	Model signal	Contrast	ERPCCA mu	ERPCCA sigma	Original mu	Original sigma
I	maxcorr	R	impulse	FALSE	0.9	0.1944	n/A	n/A
II	maxcorr	R	impulse	FALSE	0.9375	0.0535	0.936	n/A
III	maxcorr	R	impulse	TRUE	0.9393	0.0558	0.901	0.06
IV	LDA	U	impulse	TRUE	0.70135	0.2344	0.695	0.0795
